# Supplementary material for: Deep Learning Histology for Prediction of Lymph Node Metastases and Tumor Regression after Neoadjuvant FLOT Therapy of Gastroesophageal Adenocarcinoma
Source: Cancers (Basel). 2024 Jul 3;16(13):2445. doi: 10.3390/cancers16132445 (PMC11240557; doi:10.3390/cancers16132445)
Supplement: Supplementary file 1 [file cancers-16-02445-s001.zip]

Archive with 1 entries (1 files):
- cancers-3068063-supplementary.pdf
